# Supplementary material for: Variation of Macro- and Microelements, and Trace Metals in Spring Wheat Genetic Resources in Siberia
Source: Plants (Basel). 2022 Jan 6;11(2):149. doi: 10.3390/plants11020149 (PMC8778206; doi:10.3390/plants11020149)
Supplement: Supplementary file 1 [file plants-11-00149-s001.zip]

Archive with 1 entries (1 files):
- plants-1538376-supplementary.xlsx
