# Supplementary material for: Variation of Macro- and Microelements, and Trace Metals in Spring Wheat Genetic Resources in Siberia
Source: Plants (Basel). 2022 Jan 6;11(2):149. doi: 10.3390/plants11020149 (PMC8778206; doi:10.3390/plants11020149)
Supplement: Supplementary file 1 [file plants-11-00149-s001.zip › plants-1538376-supplementary.xlsx]

## Sheet: Table S1
Table S1. ANOVA F-value probability of the effects of genotypes, year and their interaction for days to heading, grain yield, protein content. TKW and element composition.
Trait/Element	Genotypes	Year	Genotypes x year	H2
Days to heading	<0.001	<0.001	<0.001	0.84
Grain yield	<0.001	<0.001	<0.001	0.82
Protein content	<0.001	<0.001	<0.001	0.86
TKW	<0.001	1	<0.001	0.78
Macroelements
Ca-Original	<0.001	<0.001	0.99	0.73
Ca-Original (2017)-Adjusted (2018)	<0.001	<0.001	<0.001	0.62
K-Original	<0.001	0.63	<0.001	0.61
K-Adjusted (2017)-Original (2018)	<0.001	0.48	<0.001	0.59
Mg-Original	<0.001	0.25	0.06	0.67
Mg-Adjusted	<0.001	0.18	<0.001	0.69
P-Original	<0.001	<0.01	0.06	0.6
P-Adjusted	<0.001	<0.01	<0.001	0.58
S-Original	<0.001	0.31	0.21	0.81
S-Adjusted	<0.001	0.22	<0.001	0.62
Microelements
Cu-Original	<0.001	<0.001	0.75	0.61
Cu-Adjusted	<0.001	<0.01	<0.05	0.67
Fe-Original	<0.001	0.12	0.99	0.58
Fe-Adjusted	<0.001	0.15	1	0.47
Mn-Original	<0.001	<0.05	<0.001	0.55
Mn--Adjusted	<0.001	<0.05	<0.001	0.57
Zn-Original	<0.001	<0.01	0.06	0.27
Zn-Adjusted	<0.001	<0.01	0.21	0.37
Toxic trace elements
Cd-Original	<0.001	<0.01	0.06	0.76
Cd-Adjusted	<0.001	<0.01	0.21	0.67
Co-Original	<0.001	<0.001	0.002	0.65
Ni-Original	<0.001	>0.05	<0.05	0.49
Ni-Adjusted	<0.001	>0.05	>0.05	0.49
Trace elements
Mo-Original	<0.001	<0.05	1	0.84
Mo-Adjusted	<0.001	<0.05	0.2	0.82
Rb-Original	0.12	<0.001	0.98	0.48
Sr-Original	<0.001	>0.05	1	0.87
Sr-Adjusted	<0.001	>0.05	0.06	0.77

## Sheet: Table S2
Table S2. Variation for agronomic traits and elemental grain concentration in genetic resources groups in 2017-18.
Traits	Year	Germplasm groups
		Pamyati Azieva	Synt-Mexico	Synt-Japan	USA	KASIB-Early	KASIB-Interm.	KASIB-Late	All
No. of entries	-	1	37	8	14	15	42	17	135
Days to heading	2017	34.9	44.6	51.8	34.2	35.4	38.5	42.3	40.7
	2018	36.4	41.6	42.5	35.2	37.2	40.4	42.6	40.2
Grain yield, g/m2	2017	378	219	82	255	400	407	414	320
	2018	387	255	125	385	479	480	527	393
Protein content, %	2017	16.3	16.8	20.4	18.5	16.6	16.5	17.1	17.1
	2018	15.3	16.5	19.5	17.2	15.7	15.3	15.7	17
TKW, g	2017	43.5	43.4	45.3	36.5	42.9	45	45.7	44.1
	2018	44.4	43.3	46.1	37.2	44.2	46	45.5	44.1

## Sheet: Table S3
Table S3. Variation for agronomic traits and elemental grain concentration in genetic resources groups in 2017-18.
Traits/Elements	Year	Germplasm groups
		Pamyati Azieva	Synt-Mexico	Synt-Japan	USA	KASIB-Early	KASIB-Interm.	KASIB-Late	All
No. of entries	-	1	37	8	14	15	42	17	135
Days to heading	2017	34.9	44.6	51.8	34.2	35.4	38.5	42.3	40.7
	2018	36.4	41.6	42.5	35.2	37.2	40.4	42.6	40.2
Grain yield, g/m2	2017	378	219	82	255	400	407	414	320
	2018	387	255	125	385	479	480	527	393
Protein content, %	2017	16.3	16.8	20.4	18.5	16.6	16.5	17.1	17.1
	2018	15.3	16.5	19.5	17.2	15.7	15.3	15.7	17
TKW, g	2017	43.5	43.4	45.3	36.5	42.9	45	45.7	44.1
	2018	44.4	43.3	46.1	37.2	44.2	46	45.5	44.1
Macroelements, µg/g
Ca-Org	2017	378	372	379	385	356	349	335	361
Ca-Org	2018	392	408	434	435	375	373	377	393
Ca- Adjusted	2018	392	407	428	424	381	377	378
K-Org	2017	3871	3801	4165	3219	3781	3590	3465	3652
K- Adjusted	2017	3869	3810	3753	3218	3787	3612	3428
K-Org	2018	3293	4039	4019	2936	3266	3591	3641	3661
Mg-Org	2017	1156	1194	1478	1356	1198	1179	1170	1220
Mg- Adjusted	2017	1185	1206	1189	1296	1211	1205	1184
Mg-Org	2018	1239	1230	1287	1349	1236	1177	1211	1225
Mg- Adjusted	2018	1255	1201	1176	1312	1261	1220	1214
P-Org	2017	5158	5052	6645	5345	5152	5108	5190	5228
P- Adjusted	2017	5230	5077	5034	5051	5185	5245	5314
P-Org	2018	4640	4871	5306	4795	4513	4482	4778	4707
P- Adjusted	2018	4700	4657	4662	4723	4720	4696	4727
S-Org	2017	2082	2051	2528	2065	1992	2004	2101	2078
S- Adjusted	2017	2091	2073	2211	1988	2025	2045	2094
S-Org	2018	2074	2110	2469	2002	1938	1979	2086	2054
S- Adjusted	2018	2141	2031	2179	1937	2010	2069	2088
Microelements, µg/g
Cu-Original	2017	4.85	4.64	5.5	4.82	4.57	4.67	4.59	4.71
Cu- Adjusted	2017	4.86	4.73	4.73	4.57	4.58	4.67	4.6
Cu- Original	2018	3.97	3.89	4.07	3.82	3.6	3.51	3.7	3.72
Cu- Adjusted	2018	4.04	3.77	3.58	3.64	3.76	3.69	3.69
Fe- Original	2017	40.5	34.8	41.8	45.4	37.9	37.1	35.2	37.4
Fe- Adjusted	2017	41.3	34.9	36.3	42.3	37.6	38.2	36.2
Fe- Original	2018	36.4	36.8	38.8	39.4	36.1	33.8	33.4	35.7
Mn- Original	2017	41	42.2	51.2	44.9	41.5	42.7	44.1	43.6
Mn- Adjusted	2017	41.9	42.7	44.3	40.9	41.8	43.9	45.1
Mn- Original	2018	49.5	42.5	46.5	45.3	46.6	43.8	46.4	44.5
Mn- Adjusted	2017	49.2	42.3	44.1	41.8	46.7	45.3	47
Zn- Original	2017	53.9	49.4	60.4	59.5	50.4	53.7	55.7	53.3
Zn- Adjusted	2017	53.8	52.5	53.5	57.4	52	53.1	54
Zn- Original	2018	43.5	45.3	48.5	42.3	40.2	38.6	41	42
Zn- Adjusted	2018	44.1	42.2	38.4	41.5	42.9	41.8	41.7
Toxic trace elements, µg/g
Cd- Original	2017	0.05	0.039	0.09	0.047	0.035	0.042	0.041	0.044
Cd- Adjusted	2017	0.05	0.039	0.069	0.041	0.039	0.045	0.043
Cd- Original	2018	0.031	0.028	0.061	0.036	0.03	0.028	0.033	0.031
Cd- Adjusted	2018	0.033	0.026	0.047	0.031	0.032	0.032	0.034
Co- Original	2017	0.012	0.009	0.008	0.014	0.012	0.01	0.009	0.01
Co- Original	2018	0.01	0.009	0.01	0.009	0.01	0.009	0.009	0.009
Ni- Original	2017	0.22	0.2	0.24	0.23	0.21	0.22	0,.21	0.214
Ni- Adjusted	2017	0.22	0.2	0.21	0.22	0.21	0.22	0.21
Ni- Original	2018	0.14	0.16	0.19	0.15	0.14	0.14	0.14	0.149
Ni- Adjusted	2018	0.14	0.15	0.14	0.14	0.15	0.15	0.14
Trace elements, µg/g
Mo- Original	2017	0.34	0.35	0.44	0.32	0.34	0.33	0.34	0.35
Mo- Adjusted	2017	0.34	0.35	0.37	0.31	0.34	0.34	0.34
Mo- Original	2018	0.32	0.3	0.37	0.27	0.3	0.3	0.31	0.3
Mo- Adjusted	2018	0.33	0.29	0.34	0.29	0.32	0.31	0.31
Rb- Original	2017	4.32	4.77	5.32	3.56	4.16	4.18	4.77	4.42
Rb- Original	2018	3.38	3.87	3.97	3.15	3.33	3.29	3.58	3.53
Sr- Original	2017	1.82	2.6	2.61	2.42	1.89	1.79	1.63	2.12
Sr- Adjusted	2017	1.91	2.35	2.19	2.16	2.05	1.96	1.84
Sr- Original	2018	2.18	2.89	3.04	2.87	2.01	2.07	2.13	2.43
Sr- Adjusted	2018	2.35	2.62	2.47	2.51	2.25	2.31	2.37

## Sheet: Table S4
Table S4. Variation in grain yield, protein content, 1000 kernel weight and elemental composition of different groups of germplasm, Omsk, 2017-2018.
Traits/Elements	Germplasm groups
	Pamyati Azieva	Synt-Mexico	Synt-Japan	USA	KASIB-Early	KASIB-Interm.	KASIB-Late	All	LSD 0.05
No. of entries	1	37	8	14	15	42	17	135
Days to heading	35.6	43.1	47.2	34.7	36.3	39.5	42.5	39.8429
Grain yield, g/m2	383	236	104	320	440	444	471	342.571	15
Protein content, %	15.8	16.7	20	17.9	16.2	15.9	16.4	16.9857	0.3
TKW, g	44	44.3	45.7	36.9	43.5	45.5	45.6	43.6429	1.5
Macroelements, µg/g
Ca- Original	385	390	407	410	365	361	356	382	20
Ca- Adjusted	385	389	404	404	371	363	359	382.143	20
K- Original	3562	3920	3964	3068	3523	3591	3641	3609.86	97
K- Adjusted	3559	3925	3886	3066	3534	3611	3564	3592.14	101
Mg- Original	1197	1212	1382	1353	1215	1178	1191	1246.86	33
Mg- Adjusted	1220	1203	1182	1304	1236	1213	1199	1222.43	21
P- Original	4899	4961	5976	5070	4833	4795	4984	5074	112
P- Adjusted	4965	4867	4848	4887	4953	4971	5020	4930.14	69
S- Original	2079	2081	2605	2037	1965	1992	2094	2121.86	43
S- Adjusted	2116	2052	2195	1962	2018	2057	2091	2070.14	28
Microelements, µg/g
Cu- Original	4.42	4.27	5.01	4.33	4.08	4.05	4.14	4.32857	0.21
Cu- Adjusted	4.45	4.25	4.16	4.1	4.17	4.18	4.14	4.20714	0.17
Fe- Original	38.7	35.8	39.9	42	37	35.4	34.3	37.5857	1.57
Fe- Adjusted	38.8	35.8	37.5	40.9	36.6	36	35.2	37.2571	1.49
Mn- Original	45.4	42.4	50.9	46	44.1	43.2	45.2	45.3143	1.39
Mn- Adjusted	45.6	42.5	44.2	41.4	44.3	44.6	46	44.0857	1.32
Zn- Original	48.5	47.5	54.5	50.9	45.3	46.1	48.2	48.7143	2.03
Zn- Adjusted	48.9	47.3	45.9	49.5	47.5	47.5	47.8	47.7714	1.9
Toxic trace elements, µg/g
Cd- Original	0.041	0.034	0.079	0.042	0.032	0.035	0.037	0.0428571	0.006
Cd- Adjusted	0.042	0.032	0.058	0.036	0.035	0.038	0.038	0.0398571	0.006
Co- Original	0.011	0.009	0.009	0.011	0.011	0.01	0.009	0.01	0.001
Ni- Original	0.173	0.182	0.224	0.189	0.176	0.178	0.171	0.184714	0.016
Ni- Adjusted	0.183	0.177	0.176	0.179	0.178	0.185	0.174	0.178857	0.015
Trace elements, µg/g
Mo- Original	0.338	0.321	0.355	0.297	0.334	0.324	0.325	0.327714	0.02
Mo- Adjusted	0.338	0.32	0.354	0.298	0.335	0.324	0.322	0.327286	0.019
Rb- Original	3.85	4.32	4.65	3.36	3.74	3.74	4.17	3.97571	0.213
Sr- Original	1.98	2.74	2.92	2.6	1.95	1.93	1.88	2.28571	0.019
Sr- Adjusted	2.13	2.48	2.33	2.33	2.15	2.14	2.1	2.23714	0.018

## Sheet: Table S5
Table S5. Wheat genotypes used in the study.
Entry	Cross (Name)	Country of origin	Institution
CHECKS
160	Pamyati Azieva	Russia	Omsk AC
150	Serebristaya	Russia	Omsk AC
SYNT-MEX
3	UKR-OD 952.92/AE.SQUARROSA(1031)	MX-TCI*	CIMMYT
4	UKR-OD 1530.94/AE.SQUARROSA(310)	MX-TCI	CIMMYT
6	UKR-OD 1530.94/AE.SQUARROSA(458)	MX-TCI	CIMMYT
7	UKR-OD 952.92/AE.SQUARROSA(1031)	MX-TCI	CIMMYT
9	UKR-OD 952.92/AE.SQUARROSA(1031)	MX-TCI	CIMMYT
12	AISBERG/AE.SQUARROSA(511)	MX-TCI	CIMMYT
13	UKR-OD 1530.94/AE.SQUARROSA(392)	MX-TCI	CIMMYT
16	UKR-OD 1530.94/AE.SQUARROSA(458)	MX-TCI	CIMMYT
18	AISBERG/AE.SQUARROSA(369)	MX-TCI	CIMMYT
19	UKR-OD 1530.94/AE.SQUARROSA(1027)	MX-TCI	CIMMYT
23	AISBERG/AE.SQUARROSA(511)	MX-TCI	CIMMYT
24	AISBERG/AE.SQUARROSA(511)	MX-TCI	CIMMYT
25	UKR-OD 1530.94/AE.SQUARROSA(458)	MX-TCI	CIMMYT
26	PANDUR/AE.SQUARROSA(223)	MX-TCI	CIMMYT
27	LEUC 84693/AE.SQUARROSA(409)	MX-TCI	CIMMYT
28	AISBERG/AE.SQUARROSA(369)	MX-TCI	CIMMYT
31	AISBERG/AE.SQUARROSA(369)	MX-TCI	CIMMYT
32	AISBERG/AE.SQUARROSA(369)	MX-TCI	CIMMYT
33	UKR-OD 1530.94/AE.SQUARROSA(629)	MX-TCI	CIMMYT
35	UKR-OD 1530.94/AE.SQUARROSA(629)	MX-TCI	CIMMYT
36	AISBERG/AE.SQUARROSA(369)//DEMIR	TCI	CIMMYT
37	UKR-OD 1530.94/AE.SQUARROSA(310)	MX-TCI	CIMMYT
38	AISBERG/AE.SQUARROSA(369)	MX-TCI	CIMMYT
41	UKR-OD 1530.94/AE.SQUARROSA(1027)	MX-TCI	CIMMYT
42	UKR-OD 1530.94/AE.SQUARROSA(310)	MX-TCI	CIMMYT
43	UKR-OD 952.92/AE.SQUARROSA(1031)	MX-TCI	CIMMYT
44	UKR-OD 1530.94/AE.SQUARROSA(1027)	MX-TCI	CIMMYT
45	UKR-OD 1530.94/AE.SQUARROSA(1027)	MX-TCI	CIMMYT
46	UKR-OD 1530.94/AE.SQUARROSA(1027)	MX-TCI	CIMMYT
48	UKR-OD 1530.94/AE.SQUARROSA(1027)	MX-TCI	CIMMYT
49	UKR-OD 1530.94/AE.SQUARROSA(1027)	MX-TCI	CIMMYT
55	AISBERG/AE.SQUARROSA(511)	MX-TCI	CIMMYT
56	UKR-OD 1530.94/AE.SQUARROSA(1027)	MX-TCI	CIMMYT
57	UKR-OD 1530.94/AE.SQUARROSA(392)	MX-TCI	CIMMYT
59	UKR-OD 1530.94/AE.SQUARROSA(1027)	MX-TCI	CIMMYT
61	PANDUR/AE.SQUARROSA(409)	MX-TCI	CIMMYT
62	UKR-OD 1530.94/AE.SQUARROSA(1027)	MX-TCI	CIMMYT
SYNT-JAP
5	LANGDON/KU-2096	Japan	Kyoto Univ.
14	LANGDON/KU-2075	Japan	Kyoto Univ.
21	LANGDON/KU-20-9	Japan	Kyoto Univ.
22	LANGDON/IG 48042	Japan	Kyoto Univ.
47	LANGDON/KU-2093	Japan	Kyoto Univ.
51	LANGDON/IG 131606	Japan	Kyoto Univ.
63	LANGDON/KU-2092	Japan	Kyoto Univ.
65	LANGDON/KU-2105	Japan	Kyoto Univ.
USA
66	Rbot	USA	Univ. of Minnesota
68	Linkert	USA	Univ. of Minnesota
69	Rollag	USA	Univ. of Minnesota
71	Sadin	USA	Univ. of Minnesota
72	Tom	USA	Univ. of Minnesota
73	Freyr	USA	Univ. of Minnesota
74	Knudson	USA	Univ. of Minnesota
75	Kelby	USA	Univ. of Minnesota
76	Jenna	USA	Univ. of Minnesota
77	Brennan	USA	Univ. of Minnesota
78	Alpine	USA	Univ. of Minnesota
79	SY Tyra	USA	Syngenta
81	Prevail	USA	Univ. of Minnesota
82	Advance	USA	Univ. of Minnesota
KASIB-EARLY
165	Eritrospermum 24841	Russia	Chelyabinsk ARI
137	Lutestsens 2028	Kazakhstan	Karagandy ARI
131	Lutestsens 932	Kazakhstan	KIZ
151	Lutestsens KS 963	Russia	Kurgan Seed
117	Omskaya 36	Russia	Omsk AC
159	Lutestsens 79/04-11	Russia	Omsk AC
102	Stolypinskaya 2	Russia	Omsk SAU
153	Lutestsens 1300	Russia	Samara ARI
155	Novosibirskaya 16	Russia	Siberian ARI
156	Novosibirskaya 41	Russia	Siberian ARI
121	Novosibirskaya 18	Russia	Siberian ARI
87	L 485	Russia	South-East ARI
86	L 656	Russia	South-East ARI
115	Tyumenskaya Yubileynaya	Russia	Tyumen SAU
163	Tyumenochka	Russia	Tyumen SAU
KASIB-Intermediate
124	Stepnaya 245	Kazakhstan	Aktobe AES
126	Stepnaya 259	Kazakhstan	Aktobe AES
125	Stepnaya 253	Kazakhstan	Aktobe AES
143	Lutestsens 1103	Russia	Altay ARI
123	Sibirskiy Alyans	Russia	Altay ARI
122	Tobolskaya	Russia	Altay ARI
135	Liniya 22 ChS	Kazakhstan	Karabalyk AES
136	Lutestsens 48-204-03	Kazakhstan	Karabalyk AES
134	Liniya 4-10-16	Kazakhstan	Karabalyk AES
138	Lutestsens 2102	Kazakhstan	Karagandy ARI
133	Lutestsens 393/05	Kazakhstan	Kaz. GRI
132	Lutestsens 248/01	Kazakhstan	Kaz. GRI
129	Lutestsens 857	Kazakhstan	KIZ
145	Lutestsens 8-108-1	Russia	Kurgan ARI
147	Lutestsens 37-17	Russia	Kurgan ARI
149	Lutestsens KS 140/08-3	Russia	Kurgan Seed
161	SPChS 69	Russia	Omsk AC
85	Lutestsens 310-00-1	Russia	Omsk AC
91	Lutestsens 7/04-4	Russia	Omsk AC
118	Omskaya 35	Russia	Omsk AC
92	Lutestsens 242/97-2-21	Russia	Omsk AC
158	Lutestsens 3/04-21-11	Russia	Omsk AC
83	Lutestsens 79/04-3	Russia	Omsk AC
93	Lutestsens 242/97-2-32	Russia	Omsk AC
116	Uralosibirskaya	Russia	Omsk AC
84	Lutestsens 220/03-32	Russia	Omsk AC
114	OmGAU-90	Russia	Omsk SAU
113	Pavlogradka	Russia	Omsk SAU
119	Duet	Russia	Omsk SAU
104	Lutestsens 87-12	Russia	Omsk SAU
95	Lutestsens 27-12	Russia	Omsk SAU
106	Lutestsens 88-13	Russia	Omsk SAU
105	Pamyati Leontyeva	Russia	Omsk SAU
107	Lutestsens 23-12	Russia	Omsk SAU
162	Eritrospermum 59	Russia	Omsk SAU
103	Lutestsens 15-12	Russia	Omsk SAU
141	Lutestsens 65	Kazakhstan	Pavlodar ARI
142	Lutestsens 261	Kazakhstan	Pavlodar ARI
152	Lutestsens 1296	Russia	Samara ARI
154	Sibirskaya 21	Russia	Siberian ARI
101	LD-25	Russia	South-East ARI
89	Aestivum 947	Russia
KASIB-Late
144	Eritrospermum 1119	Russia	Altay ARI
164	Silach	Russia	Chelyabinsk ARI
127	GVK 2127	Kazakhstan	East-Kaz, ARI
128	GVK 2161	Kazakhstan	East-Kaz, ARI
146	Lutestsens 22-17	Russia	Kurgan ARI
148	Lutestsens KS 14/09-2	Russia	Kurgan Seed
98	Lutestsens 186/04-61	Russia	Omsk AC
99	Lutestsens 6/04-4	Russia	Omsk AC
97	Lutestsens 7/04-10	Russia	Omsk AC
157	OmGAU-100	Russia	Omsk SAU
109	Lutestsens 90-12	Russia	Omsk SAU
94	Element 22	Russia	Omsk SAU
96	Lutestsens 96-12	Russia	Omsk SAU
108	Lutestsens 124-13	Russia	Omsk SAU
112	Lutestsens 15-14	Russia	Omsk SAU
111	Lutestsens 16-14	Russia	Omsk SAU
139	Lutestsens 30	Kazakhstan	Pavlodar ARI
